# Supplementary material for: High-dimensional normalized data profiles for testing derivative-free optimization algorithms
Source: PeerJ Comput Sci. 2022 Jul 22;8:e960. doi: 10.7717/peerj-cs.960 (PMC9454945; doi:10.7717/peerj-cs.960)
Supplement: Supplemental Information 1 — The function set includes a variety of optimization problems. The scripts show how the proposed algorithm can tackle those problems efficiently. A reviewer can easily run and debug the code. [file peerj-cs-08-960-s001.gz]

Archive with 1,448 entries (1,167 files):
- C# scripts
- C# scripts/Bard3_Final
- C# scripts/Bard3_Final/Bard3.sln
- C# scripts/Bard3_Final/Bard3.v12.suo
- C# scripts/Bard3_Final/RosenBrockFunction
- C# scripts/Bard3_Final/RosenBrockFunction/App.config
- C# scripts/Bard3_Final/RosenBrockFunction/bin
- C# scripts/Bard3_Final/RosenBrockFunction/bin/Debug
- C# scripts/Bard3_Final/RosenBrockFunction/bin/Debug/RosenBrockFunction.exe
- C# scripts/Bard3_Final/RosenBrockFunction/bin/Debug/RosenBrockFunction.exe.config
- C# scripts/Bard3_Final/RosenBrockFunction/bin/Debug/RosenBrockFunction.pdb
- C# scripts/Bard3_Final/RosenBrockFunction/bin/Debug/RosenBrockFunction.vshost.exe
- C# scripts/Bard3_Final/RosenBrockFunction/bin/Debug/RosenBrockFunction.vshost.exe.config
- C# scripts/Bard3_Final/RosenBrockFunction/bin/Debug/RosenBrockFunction.vshost.exe.manifest
- C# scripts/Bard3_Final/RosenBrockFunction/Form1.cs
- C# scripts/Bard3_Final/RosenBrockFunction/Form1.Designer.cs
- C# scripts/Bard3_Final/RosenBrockFunction/Form1.resx
- C# scripts/Bard3_Final/RosenBrockFunction/obj
- C# scripts/Bard3_Final/RosenBrockFunction/obj/Debug
- C# scripts/Bard3_Final/RosenBrockFunction/obj/Debug/DesignTimeResolveAssemblyReferences.cache
- C# scripts/Bard3_Final/RosenBrockFunction/obj/Debug/DesignTimeResolveAssemblyReferencesInput.cache
- C# scripts/Bard3_Final/RosenBrockFunction/obj/Debug/RosenBrockFunction.csproj.FileListAbsolute.txt
- C# scripts/Bard3_Final/RosenBrockFunction/obj/Debug/RosenBrockFunction.csproj.GenerateResource.Cache
- C# scripts/Bard3_Final/RosenBrockFunction/obj/Debug/RosenBrockFunction.csprojResolveAssemblyReference.cache
- C# scripts/Bard3_Final/RosenBrockFunction/obj/Debug/RosenBrockFunction.exe
- C# scripts/Bard3_Final/RosenBrockFunction/obj/Debug/RosenBrockFunction.Form1.resources
- C# scripts/Bard3_Final/RosenBrockFunction/obj/Debug/RosenBrockFunction.pdb
- C# scripts/Bard3_Final/RosenBrockFunction/obj/Debug/RosenBrockFunction.Properties.Resources.resources
- C# scripts/Bard3_Final/RosenBrockFunction/obj/Debug/TemporaryGeneratedFile_036C0B5B-1481-4323-8D20-8F5ADCB23D92.cs
- C# scripts/Bard3_Final/RosenBrockFunction/obj/Debug/TemporaryGeneratedFile_5937a670-0e60-4077-877b-f7221da3dda1.cs
- C# scripts/Bard3_Final/RosenBrockFunction/obj/Debug/TemporaryGeneratedFile_E7A71F73-0F8D-4B9B-B56E-8E70B10BC5D3.cs
- C# scripts/Bard3_Final/RosenBrockFunction/obj/Debug/TempPE
- C# scripts/Bard3_Final/RosenBrockFunction/Program.cs
- C# scripts/Bard3_Final/RosenBrockFunction/Properties
- C# scripts/Bard3_Final/RosenBrockFunction/Properties/AssemblyInfo.cs
- C# scripts/Bard3_Final/RosenBrockFunction/Properties/Resources.Designer.cs
- C# scripts/Bard3_Final/RosenBrockFunction/Properties/Resources.resx
- C# scripts/Bard3_Final/RosenBrockFunction/Properties/Settings.Designer.cs
- C# scripts/Bard3_Final/RosenBrockFunction/Properties/Settings.settings
- C# scripts/Bard3_Final/RosenBrockFunction/RosenBrockFunction.csproj
- C# scripts/Bard3_Final/RosenBrockFunction/Simplex.cs
- C# scripts/Bard3_Final/RosenBrockFunction/Vertix.cs
- C# scripts/BealFunction2_Final
- C# scripts/BealFunction2_Final/BealFunction2.sln
- C# scripts/BealFunction2_Final/BealFunction2.v12.suo
- C# scripts/BealFunction2_Final/RosenBrockFunction
- C# scripts/BealFunction2_Final/RosenBrockFunction.v12.suo
- C# scripts/BealFunction2_Final/RosenBrockFunction/App.config
- C# scripts/BealFunction2_Final/RosenBrockFunction/bin
- C# scripts/BealFunction2_Final/RosenBrockFunction/bin/Debug
- C# scripts/BealFunction2_Final/RosenBrockFunction/bin/Debug/RosenBrockFunction.exe
- C# scripts/BealFunction2_Final/RosenBrockFunction/bin/Debug/RosenBrockFunction.exe.config
- C# scripts/BealFunction2_Final/RosenBrockFunction/bin/Debug/RosenBrockFunction.pdb
- C# scripts/BealFunction2_Final/RosenBrockFunction/bin/Debug/RosenBrockFunction.vshost.exe
- C# scripts/BealFunction2_Final/RosenBrockFunction/bin/Debug/RosenBrockFunction.vshost.exe.config
- C# scripts/BealFunction2_Final/RosenBrockFunction/bin/Debug/RosenBrockFunction.vshost.exe.manifest
- C# scripts/BealFunction2_Final/RosenBrockFunction/Form1.cs
- C# scripts/BealFunction2_Final/RosenBrockFunction/Form1.Designer.cs
- C# scripts/BealFunction2_Final/RosenBrockFunction/Form1.resx
- C# scripts/BealFunction2_Final/RosenBrockFunction/obj
- C# scripts/BealFunction2_Final/RosenBrockFunction/obj/Debug
- C# scripts/BealFunction2_Final/RosenBrockFunction/obj/Debug/DesignTimeResolveAssemblyReferences.cache
- C# scripts/BealFunction2_Final/RosenBrockFunction/obj/Debug/DesignTimeResolveAssemblyReferencesInput.cache
- C# scripts/BealFunction2_Final/RosenBrockFunction/obj/Debug/RosenBrockFunction.csproj.FileListAbsolute.txt
- C# scripts/BealFunction2_Final/RosenBrockFunction/obj/Debug/RosenBrockFunction.csproj.GenerateResource.Cache
- C# scripts/BealFunction2_Final/RosenBrockFunction/obj/Debug/RosenBrockFunction.csprojResolveAssemblyReference.cache
- C# scripts/BealFunction2_Final/RosenBrockFunction/obj/Debug/RosenBrockFunction.exe
- C# scripts/BealFunction2_Final/RosenBrockFunction/obj/Debug/RosenBrockFunction.Form1.resources
- C# scripts/BealFunction2_Final/RosenBrockFunction/obj/Debug/RosenBrockFunction.pdb
- C# scripts/BealFunction2_Final/RosenBrockFunction/obj/Debug/RosenBrockFunction.Properties.Resources.resources
- C# scripts/BealFunction2_Final/RosenBrockFunction/obj/Debug/TemporaryGeneratedFile_036C0B5B-1481-4323-8D20-8F5ADCB23D92.cs
- C# scripts/BealFunction2_Final/RosenBrockFunction/obj/Debug/TemporaryGeneratedFile_5937a670-0e60-4077-877b-f7221da3dda1.cs
- C# scripts/BealFunction2_Final/RosenBrockFunction/obj/Debug/TemporaryGeneratedFile_E7A71F73-0F8D-4B9B-B56E-8E70B10BC5D3.cs
- C# scripts/BealFunction2_Final/RosenBrockFunction/obj/Debug/TempPE
- C# scripts/BealFunction2_Final/RosenBrockFunction/Program.cs
- C# scripts/BealFunction2_Final/RosenBrockFunction/Properties
- C# scripts/BealFunction2_Final/RosenBrockFunction/Properties/AssemblyInfo.cs
- C# scripts/BealFunction2_Final/RosenBrockFunction/Properties/Resources.Designer.cs
- C# scripts/BealFunction2_Final/RosenBrockFunction/Properties/Resources.resx
- C# scripts/BealFunction2_Final/RosenBrockFunction/Properties/Settings.Designer.cs
- C# scripts/BealFunction2_Final/RosenBrockFunction/Properties/Settings.settings
- C# scripts/BealFunction2_Final/RosenBrockFunction/RosenBrockFunction.csproj
- C# scripts/BealFunction2_Final/RosenBrockFunction/Simplex.cs
- C# scripts/BealFunction2_Final/RosenBrockFunction/Vertix.cs
- C# scripts/BealFunction2_Final/SaroshProblem.v12.suo
- C# scripts/Box3D_Final
- C# scripts/Box3D_Final/Box3D.sln
- C# scripts/Box3D_Final/Box3D.v12.suo
- C# scripts/Box3D_Final/RosenBrockFunction
- C# scripts/Box3D_Final/RosenBrockFunction/App.config
- C# scripts/Box3D_Final/RosenBrockFunction/bin
- C# scripts/Box3D_Final/RosenBrockFunction/bin/Debug
- C# scripts/Box3D_Final/RosenBrockFunction/bin/Debug/RosenBrockFunction.exe
- C# scripts/Box3D_Final/RosenBrockFunction/bin/Debug/RosenBrockFunction.exe.config
- C# scripts/Box3D_Final/RosenBrockFunction/bin/Debug/RosenBrockFunction.pdb
- C# scripts/Box3D_Final/RosenBrockFunction/bin/Debug/RosenBrockFunction.vshost.exe
- C# scripts/Box3D_Final/RosenBrockFunction/bin/Debug/RosenBrockFunction.vshost.exe.config
- C# scripts/Box3D_Final/RosenBrockFunction/bin/Debug/RosenBrockFunction.vshost.exe.manifest
- C# scripts/Box3D_Final/RosenBrockFunction/Form1.cs
- C# scripts/Box3D_Final/RosenBrockFunction/Form1.Designer.cs
- C# scripts/Box3D_Final/RosenBrockFunction/Form1.resx
- C# scripts/Box3D_Final/RosenBrockFunction/obj
- C# scripts/Box3D_Final/RosenBrockFunction/obj/Debug
- C# scripts/Box3D_Final/RosenBrockFunction/obj/Debug/DesignTimeResolveAssemblyReferences.cache
- C# scripts/Box3D_Final/RosenBrockFunction/obj/Debug/DesignTimeResolveAssemblyReferencesInput.cache
- C# scripts/Box3D_Final/RosenBrockFunction/obj/Debug/RosenBrockFunction.csproj.FileListAbsolute.txt
- C# scripts/Box3D_Final/RosenBrockFunction/obj/Debug/RosenBrockFunction.csproj.GenerateResource.Cache
- C# scripts/Box3D_Final/RosenBrockFunction/obj/Debug/RosenBrockFunction.csprojResolveAssemblyReference.cache
- C# scripts/Box3D_Final/RosenBrockFunction/obj/Debug/RosenBrockFunction.exe
- C# scripts/Box3D_Final/RosenBrockFunction/obj/Debug/RosenBrockFunction.Form1.resources
- C# scripts/Box3D_Final/RosenBrockFunction/obj/Debug/RosenBrockFunction.pdb
- C# scripts/Box3D_Final/RosenBrockFunction/obj/Debug/RosenBrockFunction.Properties.Resources.resources
- C# scripts/Box3D_Final/RosenBrockFunction/obj/Debug/TemporaryGeneratedFile_036C0B5B-1481-4323-8D20-8F5ADCB23D92.cs
- C# scripts/Box3D_Final/RosenBrockFunction/obj/Debug/TemporaryGeneratedFile_5937a670-0e60-4077-877b-f7221da3dda1.cs
- C# scripts/Box3D_Final/RosenBrockFunction/obj/Debug/TemporaryGeneratedFile_E7A71F73-0F8D-4B9B-B56E-8E70B10BC5D3.cs
- C# scripts/Box3D_Final/RosenBrockFunction/obj/Debug/TempPE
- C# scripts/Box3D_Final/RosenBrockFunction/Program.cs
- C# scripts/Box3D_Final/RosenBrockFunction/Properties
- C# scripts/Box3D_Final/RosenBrockFunction/Properties/AssemblyInfo.cs
- C# scripts/Box3D_Final/RosenBrockFunction/Properties/Resources.Designer.cs
- C# scripts/Box3D_Final/RosenBrockFunction/Properties/Resources.resx
- C# scripts/Box3D_Final/RosenBrockFunction/Properties/Settings.Designer.cs
- C# scripts/Box3D_Final/RosenBrockFunction/Properties/Settings.settings
- C# scripts/Box3D_Final/RosenBrockFunction/RosenBrockFunction.csproj
- C# scripts/Box3D_Final/RosenBrockFunction/Simplex.cs
- C# scripts/Box3D_Final/RosenBrockFunction/Vertix.cs
- C# scripts/Brown-Dennise4_Final
- C# scripts/Brown-Dennise4_Final/BrownDennise4.sln
- C# scripts/Brown-Dennise4_Final/BrownDennise4.v12.suo
- C# scripts/Brown-Dennise4_Final/RosenBrockFunction
- C# scripts/Brown-Dennise4_Final/RosenBrockFunction/App.config
- C# scripts/Brown-Dennise4_Final/RosenBrockFunction/bin
- C# scripts/Brown-Dennise4_Final/RosenBrockFunction/bin/Debug
- C# scripts/Brown-Dennise4_Final/RosenBrockFunction/bin/Debug/RosenBrockFunction.exe
- C# scripts/Brown-Dennise4_Final/RosenBrockFunction/bin/Debug/RosenBrockFunction.exe.config
- C# scripts/Brown-Dennise4_Final/RosenBrockFunction/bin/Debug/RosenBrockFunction.pdb
- C# scripts/Brown-Dennise4_Final/RosenBrockFunction/bin/Debug/RosenBrockFunction.vshost.exe
- C# scripts/Brown-Dennise4_Final/RosenBrockFunction/bin/Debug/RosenBrockFunction.vshost.exe.config
- C# scripts/Brown-Dennise4_Final/RosenBrockFunction/bin/Debug/RosenBrockFunction.vshost.exe.manifest
- C# scripts/Brown-Dennise4_Final/RosenBrockFunction/Form1.cs
- C# scripts/Brown-Dennise4_Final/RosenBrockFunction/Form1.Designer.cs
- C# scripts/Brown-Dennise4_Final/RosenBrockFunction/Form1.resx
- C# scripts/Brown-Dennise4_Final/RosenBrockFunction/obj
- C# scripts/Brown-Dennise4_Final/RosenBrockFunction/obj/Debug
- C# scripts/Brown-Dennise4_Final/RosenBrockFunction/obj/Debug/DesignTimeResolveAssemblyReferences.cache
- C# scripts/Brown-Dennise4_Final/RosenBrockFunction/obj/Debug/DesignTimeResolveAssemblyReferencesInput.cache
- C# scripts/Brown-Dennise4_Final/RosenBrockFunction/obj/Debug/RosenBrockFunction.csproj.FileListAbsolute.txt
- C# scripts/Brown-Dennise4_Final/RosenBrockFunction/obj/Debug/RosenBrockFunction.csproj.GenerateResource.Cache
- C# scripts/Brown-Dennise4_Final/RosenBrockFunction/obj/Debug/RosenBrockFunction.csprojResolveAssemblyReference.cache
- C# scripts/Brown-Dennise4_Final/RosenBrockFunction/obj/Debug/RosenBrockFunction.exe
- C# scripts/Brown-Dennise4_Final/RosenBrockFunction/obj/Debug/RosenBrockFunction.Form1.resources
- C# scripts/Brown-Dennise4_Final/RosenBrockFunction/obj/Debug/RosenBrockFunction.pdb
- C# scripts/Brown-Dennise4_Final/RosenBrockFunction/obj/Debug/RosenBrockFunction.Properties.Resources.resources
- C# scripts/Brown-Dennise4_Final/RosenBrockFunction/obj/Debug/TemporaryGeneratedFile_036C0B5B-1481-4323-8D20-8F5ADCB23D92.cs
- C# scripts/Brown-Dennise4_Final/RosenBrockFunction/obj/Debug/TemporaryGeneratedFile_5937a670-0e60-4077-877b-f7221da3dda1.cs
- C# scripts/Brown-Dennise4_Final/RosenBrockFunction/obj/Debug/TemporaryGeneratedFile_E7A71F73-0F8D-4B9B-B56E-8E70B10BC5D3.cs
- C# scripts/Brown-Dennise4_Final/RosenBrockFunction/obj/Debug/TempPE
- C# scripts/Brown-Dennise4_Final/RosenBrockFunction/Program.cs
- C# scripts/Brown-Dennise4_Final/RosenBrockFunction/Properties
- C# scripts/Brown-Dennise4_Final/RosenBrockFunction/Properties/AssemblyInfo.cs
- C# scripts/Brown-Dennise4_Final/RosenBrockFunction/Properties/Resources.Designer.cs
- C# scripts/Brown-Dennise4_Final/RosenBrockFunction/Properties/Resources.resx
- C# scripts/Brown-Dennise4_Final/RosenBrockFunction/Properties/Settings.Designer.cs
- C# scripts/Brown-Dennise4_Final/RosenBrockFunction/Properties/Settings.settings
- C# scripts/Brown-Dennise4_Final/RosenBrockFunction/RosenBrockFunction.csproj
- C# scripts/Brown-Dennise4_Final/RosenBrockFunction/Simplex.cs
- C# scripts/Brown-Dennise4_Final/RosenBrockFunction/Vertix.cs
- C# scripts/BrownAlmostLinear5_Final
- C# scripts/BrownAlmostLinear5_Final/BrownAlmostLinear5.sln
- C# scripts/BrownAlmostLinear5_Final/BrownAlmostLinear5.v12.suo
- C# scripts/BrownAlmostLinear5_Final/RosenBrockFunction
- C# scripts/BrownAlmostLinear5_Final/RosenBrockFunction/App.config
- C# scripts/BrownAlmostLinear5_Final/RosenBrockFunction/bin
- C# scripts/BrownAlmostLinear5_Final/RosenBrockFunction/bin/Debug
- C# scripts/BrownAlmostLinear5_Final/RosenBrockFunction/bin/Debug/RosenBrockFunction.exe
- C# scripts/BrownAlmostLinear5_Final/RosenBrockFunction/bin/Debug/RosenBrockFunction.exe.config
- C# scripts/BrownAlmostLinear5_Final/RosenBrockFunction/bin/Debug/RosenBrockFunction.pdb
- C# scripts/BrownAlmostLinear5_Final/RosenBrockFunction/bin/Debug/RosenBrockFunction.vshost.exe
- C# scripts/BrownAlmostLinear5_Final/RosenBrockFunction/bin/Debug/RosenBrockFunction.vshost.exe.config
- C# scripts/BrownAlmostLinear5_Final/RosenBrockFunction/bin/Debug/RosenBrockFunction.vshost.exe.manifest
- C# scripts/BrownAlmostLinear5_Final/RosenBrockFunction/Form1.cs
- C# scripts/BrownAlmostLinear5_Final/RosenBrockFunction/Form1.Designer.cs
- C# scripts/BrownAlmostLinear5_Final/RosenBrockFunction/Form1.resx
- C# scripts/BrownAlmostLinear5_Final/RosenBrockFunction/obj
- C# scripts/BrownAlmostLinear5_Final/RosenBrockFunction/obj/Debug
- C# scripts/BrownAlmostLinear5_Final/RosenBrockFunction/obj/Debug/DesignTimeResolveAssemblyReferences.cache
- C# scripts/BrownAlmostLinear5_Final/RosenBrockFunction/obj/Debug/DesignTimeResolveAssemblyReferencesInput.cache
- C# scripts/BrownAlmostLinear5_Final/RosenBrockFunction/obj/Debug/RosenBrockFunction.csproj.FileListAbsolute.txt
- C# scripts/BrownAlmostLinear5_Final/RosenBrockFunction/obj/Debug/RosenBrockFunction.csproj.GenerateResource.Cache
- C# scripts/BrownAlmostLinear5_Final/RosenBrockFunction/obj/Debug/RosenBrockFunction.csprojResolveAssemblyReference.cache
- C# scripts/BrownAlmostLinear5_Final/RosenBrockFunction/obj/Debug/RosenBrockFunction.exe
- C# scripts/BrownAlmostLinear5_Final/RosenBrockFunction/obj/Debug/RosenBrockFunction.Form1.resources
- C# scripts/BrownAlmostLinear5_Final/RosenBrockFunction/obj/Debug/RosenBrockFunction.pdb
- C# scripts/BrownAlmostLinear5_Final/RosenBrockFunction/obj/Debug/RosenBrockFunction.Properties.Resources.resources
- C# scripts/BrownAlmostLinear5_Final/RosenBrockFunction/obj/Debug/TemporaryGeneratedFile_036C0B5B-1481-4323-8D20-8F5ADCB23D92.cs
- C# scripts/BrownAlmostLinear5_Final/RosenBrockFunction/obj/Debug/TemporaryGeneratedFile_5937a670-0e60-4077-877b-f7221da3dda1.cs
- C# scripts/BrownAlmostLinear5_Final/RosenBrockFunction/obj/Debug/TemporaryGeneratedFile_E7A71F73-0F8D-4B9B-B56E-8E70B10BC5D3.cs
- C# scripts/BrownAlmostLinear5_Final/RosenBrockFunction/obj/Debug/TempPE
- C# scripts/BrownAlmostLinear5_Final/RosenBrockFunction/Program.cs
- C# scripts/BrownAlmostLinear5_Final/RosenBrockFunction/Properties
- C# scripts/BrownAlmostLinear5_Final/RosenBrockFunction/Properties/AssemblyInfo.cs
- C# scripts/BrownAlmostLinear5_Final/RosenBrockFunction/Properties/Resources.Designer.cs
- C# scripts/BrownAlmostLinear5_Final/RosenBrockFunction/Properties/Resources.resx
- C# scripts/BrownAlmostLinear5_Final/RosenBrockFunction/Properties/Settings.Designer.cs
- C# scripts/BrownAlmostLinear5_Final/RosenBrockFunction/Properties/Settings.settings
- C# scripts/BrownAlmostLinear5_Final/RosenBrockFunction/RosenBrockFunction.csproj
- C# scripts/BrownAlmostLinear5_Final/RosenBrockFunction/Simplex.cs
- C# scripts/BrownAlmostLinear5_Final/RosenBrockFunction/Vertix.cs
- C# scripts/BrownAlmostLinear7_Final
- C# scripts/BrownAlmostLinear7_Final/BrownAlmostLinear7.sln
- C# scripts/BrownAlmostLinear7_Final/BrownAlmostLinear7.v12.suo
- C# scripts/BrownAlmostLinear7_Final/RosenBrockFunction
- C# scripts/BrownAlmostLinear7_Final/RosenBrockFunction/App.config
- C# scripts/BrownAlmostLinear7_Final/RosenBrockFunction/bin
- C# scripts/BrownAlmostLinear7_Final/RosenBrockFunction/bin/Debug
- C# scripts/BrownAlmostLinear7_Final/RosenBrockFunction/bin/Debug/RosenBrockFunction.exe
- C# scripts/BrownAlmostLinear7_Final/RosenBrockFunction/bin/Debug/RosenBrockFunction.exe.config
- C# scripts/BrownAlmostLinear7_Final/RosenBrockFunction/bin/Debug/RosenBrockFunction.pdb
- C# scripts/BrownAlmostLinear7_Final/RosenBrockFunction/bin/Debug/RosenBrockFunction.vshost.exe
- C# scripts/BrownAlmostLinear7_Final/RosenBrockFunction/bin/Debug/RosenBrockFunction.vshost.exe.config
- C# scripts/BrownAlmostLinear7_Final/RosenBrockFunction/bin/Debug/RosenBrockFunction.vshost.exe.manifest
- C# scripts/BrownAlmostLinear7_Final/RosenBrockFunction/Form1.cs
- C# scripts/BrownAlmostLinear7_Final/RosenBrockFunction/Form1.Designer.cs
- C# scripts/BrownAlmostLinear7_Final/RosenBrockFunction/Form1.resx
- C# scripts/BrownAlmostLinear7_Final/RosenBrockFunction/obj
- C# scripts/BrownAlmostLinear7_Final/RosenBrockFunction/obj/Debug
- C# scripts/BrownAlmostLinear7_Final/RosenBrockFunction/obj/Debug/DesignTimeResolveAssemblyReferences.cache
- C# scripts/BrownAlmostLinear7_Final/RosenBrockFunction/obj/Debug/DesignTimeResolveAssemblyReferencesInput.cache
- C# scripts/BrownAlmostLinear7_Final/RosenBrockFunction/obj/Debug/RosenBrockFunction.csproj.FileListAbsolute.txt
- C# scripts/BrownAlmostLinear7_Final/RosenBrockFunction/obj/Debug/RosenBrockFunction.csproj.GenerateResource.Cache
- C# scripts/BrownAlmostLinear7_Final/RosenBrockFunction/obj/Debug/RosenBrockFunction.csprojResolveAssemblyReference.cache
- C# scripts/BrownAlmostLinear7_Final/RosenBrockFunction/obj/Debug/RosenBrockFunction.exe
- C# scripts/BrownAlmostLinear7_Final/RosenBrockFunction/obj/Debug/RosenBrockFunction.Form1.resources
- C# scripts/BrownAlmostLinear7_Final/RosenBrockFunction/obj/Debug/RosenBrockFunction.pdb
- C# scripts/BrownAlmostLinear7_Final/RosenBrockFunction/obj/Debug/RosenBrockFunction.Properties.Resources.resources
- C# scripts/BrownAlmostLinear7_Final/RosenBrockFunction/obj/Debug/TemporaryGeneratedFile_036C0B5B-1481-4323-8D20-8F5ADCB23D92.cs
- C# scripts/BrownAlmostLinear7_Final/RosenBrockFunction/obj/Debug/TemporaryGeneratedFile_5937a670-0e60-4077-877b-f7221da3dda1.cs
- C# scripts/BrownAlmostLinear7_Final/RosenBrockFunction/obj/Debug/TemporaryGeneratedFile_E7A71F73-0F8D-4B9B-B56E-8E70B10BC5D3.cs
- C# scripts/BrownAlmostLinear7_Final/RosenBrockFunction/obj/Debug/TempPE
- C# scripts/BrownAlmostLinear7_Final/RosenBrockFunction/Program.cs
- C# scripts/BrownAlmostLinear7_Final/RosenBrockFunction/Properties
- C# scripts/BrownAlmostLinear7_Final/RosenBrockFunction/Properties/AssemblyInfo.cs
- C# scripts/BrownAlmostLinear7_Final/RosenBrockFunction/Properties/Resources.Designer.cs
- C# scripts/BrownAlmostLinear7_Final/RosenBrockFunction/Properties/Resources.resx
- C# scripts/BrownAlmostLinear7_Final/RosenBrockFunction/Properties/Settings.Designer.cs
- C# scripts/BrownAlmostLinear7_Final/RosenBrockFunction/Properties/Settings.settings
- C# scripts/BrownAlmostLinear7_Final/RosenBrockFunction/RosenBrockFunction.csproj
- C# scripts/BrownAlmostLinear7_Final/RosenBrockFunction/Simplex.cs
- C# scripts/BrownAlmostLinear7_Final/RosenBrockFunction/Vertix.cs
- C# scripts/BrownBadlyScaled2_Final
- C# scripts/BrownBadlyScaled2_Final/BrownBadlyScaled2.sln
- C# scripts/BrownBadlyScaled2_Final/BrownBadlyScaled2.v12.suo
- C# scripts/BrownBadlyScaled2_Final/RosenBrockFunction
- C# scripts/BrownBadlyScaled2_Final/RosenBrockFunction/App.config
- C# scripts/BrownBadlyScaled2_Final/RosenBrockFunction/bin
- C# scripts/BrownBadlyScaled2_Final/RosenBrockFunction/bin/Debug
- C# scripts/BrownBadlyScaled2_Final/RosenBrockFunction/bin/Debug/RosenBrockFunction.exe
- C# scripts/BrownBadlyScaled2_Final/RosenBrockFunction/bin/Debug/RosenBrockFunction.exe.config
- C# scripts/BrownBadlyScaled2_Final/RosenBrockFunction/bin/Debug/RosenBrockFunction.pdb
- C# scripts/BrownBadlyScaled2_Final/RosenBrockFunction/bin/Debug/RosenBrockFunction.vshost.exe
- C# scripts/BrownBadlyScaled2_Final/RosenBrockFunction/bin/Debug/RosenBrockFunction.vshost.exe.config
- C# scripts/BrownBadlyScaled2_Final/RosenBrockFunction/bin/Debug/RosenBrockFunction.vshost.exe.manifest
- C# scripts/BrownBadlyScaled2_Final/RosenBrockFunction/Form1.cs
- C# scripts/BrownBadlyScaled2_Final/RosenBrockFunction/Form1.Designer.cs
- C# scripts/BrownBadlyScaled2_Final/RosenBrockFunction/Form1.resx
- C# scripts/BrownBadlyScaled2_Final/RosenBrockFunction/obj
- C# scripts/BrownBadlyScaled2_Final/RosenBrockFunction/obj/Debug
- C# scripts/BrownBadlyScaled2_Final/RosenBrockFunction/obj/Debug/DesignTimeResolveAssemblyReferences.cache
- C# scripts/BrownBadlyScaled2_Final/RosenBrockFunction/obj/Debug/DesignTimeResolveAssemblyReferencesInput.cache
- C# scripts/BrownBadlyScaled2_Final/RosenBrockFunction/obj/Debug/RosenBrockFunction.csproj.FileListAbsolute.txt
- C# scripts/BrownBadlyScaled2_Final/RosenBrockFunction/obj/Debug/RosenBrockFunction.csproj.GenerateResource.Cache
- C# scripts/BrownBadlyScaled2_Final/RosenBrockFunction/obj/Debug/RosenBrockFunction.csprojResolveAssemblyReference.cache
- C# scripts/BrownBadlyScaled2_Final/RosenBrockFunction/obj/Debug/RosenBrockFunction.exe
- C# scripts/BrownBadlyScaled2_Final/RosenBrockFunction/obj/Debug/RosenBrockFunction.Form1.resources
- C# scripts/BrownBadlyScaled2_Final/RosenBrockFunction/obj/Debug/RosenBrockFunction.pdb
- C# scripts/BrownBadlyScaled2_Final/RosenBrockFunction/obj/Debug/RosenBrockFunction.Properties.Resources.resources
- C# scripts/BrownBadlyScaled2_Final/RosenBrockFunction/obj/Debug/TemporaryGeneratedFile_036C0B5B-1481-4323-8D20-8F5ADCB23D92.cs
- C# scripts/BrownBadlyScaled2_Final/RosenBrockFunction/obj/Debug/TemporaryGeneratedFile_5937a670-0e60-4077-877b-f7221da3dda1.cs
- C# scripts/BrownBadlyScaled2_Final/RosenBrockFunction/obj/Debug/TemporaryGeneratedFile_E7A71F73-0F8D-4B9B-B56E-8E70B10BC5D3.cs
- C# scripts/BrownBadlyScaled2_Final/RosenBrockFunction/obj/Debug/TempPE
- C# scripts/BrownBadlyScaled2_Final/RosenBrockFunction/Program.cs
- C# scripts/BrownBadlyScaled2_Final/RosenBrockFunction/Properties
- C# scripts/BrownBadlyScaled2_Final/RosenBrockFunction/Properties/AssemblyInfo.cs
- C# scripts/BrownBadlyScaled2_Final/RosenBrockFunction/Properties/Resources.Designer.cs
- C# scripts/BrownBadlyScaled2_Final/RosenBrockFunction/Properties/Resources.resx
- C# scripts/BrownBadlyScaled2_Final/RosenBrockFunction/Properties/Settings.Designer.cs
- C# scripts/BrownBadlyScaled2_Final/RosenBrockFunction/Properties/Settings.settings
- C# scripts/BrownBadlyScaled2_Final/RosenBrockFunction/RosenBrockFunction.csproj
- C# scripts/BrownBadlyScaled2_Final/RosenBrockFunction/Simplex.cs
- C# scripts/BrownBadlyScaled2_Final/RosenBrockFunction/Vertix.cs
- C# scripts/FreudensteinAndRoth2_Final
- C# scripts/FreudensteinAndRoth2_Final/FreudensteinAndRoth2.sln
- C# scripts/FreudensteinAndRoth2_Final/FreudensteinAndRoth2.v12.suo
- C# scripts/FreudensteinAndRoth2_Final/RosenBrockFunction
- C# scripts/FreudensteinAndRoth2_Final/RosenBrockFunction/App.config
- C# scripts/FreudensteinAndRoth2_Final/RosenBrockFunction/bin
- C# scripts/FreudensteinAndRoth2_Final/RosenBrockFunction/bin/Debug
- C# scripts/FreudensteinAndRoth2_Final/RosenBrockFunction/bin/Debug/RosenBrockFunction.exe
- C# scripts/FreudensteinAndRoth2_Final/RosenBrockFunction/bin/Debug/RosenBrockFunction.exe.config
- C# scripts/FreudensteinAndRoth2_Final/RosenBrockFunction/bin/Debug/RosenBrockFunction.pdb
[truncated: 1,148 more entries]
