# Supplementary material for: High-dimensional normalized data profiles for testing derivative-free optimization algorithms
Source: PeerJ Comput Sci. 2022 Jul 22;8:e960. doi: 10.7717/peerj-cs.960 (PMC9454945; doi:10.7717/peerj-cs.960)
Supplement: Supplemental Information 1 — The function set includes a variety of optimization problems. The scripts show how the proposed algorithm can tackle those problems efficiently. A reviewer can easily run and debug the code. [file peerj-cs-08-960-s001.gz › C# scripts/Bard3_Final/Bard3.sln]

Microsoft Visual Studio Solution File, Format Version 12.00
# Visual Studio 2013
VisualStudioVersion = 12.0.21005.1
MinimumVisualStudioVersion = 10.0.40219.1
Project("{FAE04EC0-301F-11D3-BF4B-00C04F79EFBC}") = "RosenBrockFunction", "RosenBrockFunction\RosenBrockFunction.csproj", "{21C8AC22-29A3-413E-850A-76F371580AD3}"
EndProject
Global
	GlobalSection(SolutionConfigurationPlatforms) = preSolution
		Debug|Any CPU = Debug|Any CPU
		Release|Any CPU = Release|Any CPU
	EndGlobalSection
	GlobalSection(ProjectConfigurationPlatforms) = postSolution
		{21C8AC22-29A3-413E-850A-76F371580AD3}.Debug|Any CPU.ActiveCfg = Debug|Any CPU
		{21C8AC22-29A3-413E-850A-76F371580AD3}.Debug|Any CPU.Build.0 = Debug|Any CPU
		{21C8AC22-29A3-413E-850A-76F371580AD3}.Release|Any CPU.ActiveCfg = Release|Any CPU
		{21C8AC22-29A3-413E-850A-76F371580AD3}.Release|Any CPU.Build.0 = Release|Any CPU
	EndGlobalSection
	GlobalSection(SolutionProperties) = preSolution
		HideSolutionNode = FALSE
	EndGlobalSection
EndGlobal
