# Supplementary material for: High-dimensional normalized data profiles for testing derivative-free optimization algorithms
Source: PeerJ Comput Sci. 2022 Jul 22;8:e960. doi: 10.7717/peerj-cs.960 (PMC9454945; doi:10.7717/peerj-cs.960)
Supplement: Supplemental Information 1 — The function set includes a variety of optimization problems. The scripts show how the proposed algorithm can tackle those problems efficiently. A reviewer can easily run and debug the code. [file peerj-cs-08-960-s001.gz › C# scripts/Bard3_Final/RosenBrockFunction/Form1.Designer.cs]

namespace RosenBrockFunction
{
    partial class Form1
    {
        /// <summary>
        /// Required designer variable.
        /// </summary>
        private System.ComponentModel.IContainer components = null;

        /// <summary>
        /// Clean up any resources being used.
        /// </summary>
        /// <param name="disposing">true if managed resources should be disposed; otherwise, false.</param>
        protected override void Dispose(bool disposing)
        {
            if (disposing && (components != null))
            {
                components.Dispose();
            }
            base.Dispose(disposing);
        }

        #region Windows Form Designer generated code

        /// <summary>
        /// Required method for Designer support - do not modify
        /// the contents of this method with the code editor.
        /// </summary>
        private void InitializeComponent()
        {
            this.cmdNelderMead = new System.Windows.Forms.Button();
            this.label1 = new System.Windows.Forms.Label();
            this.txtIterationNumber = new System.Windows.Forms.TextBox();
            this.SuspendLayout();
            // 
            // cmdNelderMead
            // 
            this.cmdNelderMead.Location = new System.Drawing.Point(78, 132);
            this.cmdNelderMead.Name = "cmdNelderMead";
            this.cmdNelderMead.Size = new System.Drawing.Size(119, 51);
            this.cmdNelderMead.TabIndex = 0;
            this.cmdNelderMead.Text = "Applaying AM";
            this.cmdNelderMead.UseVisualStyleBackColor = true;
            this.cmdNelderMead.Click += new System.EventHandler(this.cmdNelderMead_Click);
            // 
            // label1
            // 
            this.label1.AutoSize = true;
            this.label1.Location = new System.Drawing.Point(12, 43);
            this.label1.Name = "label1";
            this.label1.Size = new System.Drawing.Size(123, 13);
            this.label1.TabIndex = 1;
            this.label1.Text = "Enter number of Iteration";
            // 
            // txtIterationNumber
            // 
            this.txtIterationNumber.Location = new System.Drawing.Point(145, 36);
            this.txtIterationNumber.Name = "txtIterationNumber";
            this.txtIterationNumber.Size = new System.Drawing.Size(100, 20);
            this.txtIterationNumber.TabIndex = 2;
            // 
            // Form1
            // 
            this.AutoScaleDimensions = new System.Drawing.SizeF(6F, 13F);
            this.AutoScaleMode = System.Windows.Forms.AutoScaleMode.Font;
            this.ClientSize = new System.Drawing.Size(284, 261);
            this.Controls.Add(this.txtIterationNumber);
            this.Controls.Add(this.label1);
            this.Controls.Add(this.cmdNelderMead);
            this.Name = "Form1";
            this.Text = "Form1";
            this.ResumeLayout(false);
            this.PerformLayout();

        }

        #endregion

        private System.Windows.Forms.Button cmdNelderMead;
        private System.Windows.Forms.Label label1;
        private System.Windows.Forms.TextBox txtIterationNumber;
    }
}
