# Supplementary material for: High-dimensional normalized data profiles for testing derivative-free optimization algorithms
Source: PeerJ Comput Sci. 2022 Jul 22;8:e960. doi: 10.7717/peerj-cs.960 (PMC9454945; doi:10.7717/peerj-cs.960)
Supplement: Supplemental Information 1 — The function set includes a variety of optimization problems. The scripts show how the proposed algorithm can tackle those problems efficiently. A reviewer can easily run and debug the code. [file peerj-cs-08-960-s001.gz › C# scripts/Box3D_Final/RosenBrockFunction/obj/Debug/RosenBrockFunction.csproj.FileListAbsolute.txt]

C:\Users\Hassan\Desktop\Nelder Mead\RosenBrockFunction\RosenBrockFunction\bin\Debug\RosenBrockFunction.exe.config
C:\Users\Hassan\Desktop\Nelder Mead\RosenBrockFunction\RosenBrockFunction\bin\Debug\RosenBrockFunction.exe
C:\Users\Hassan\Desktop\Nelder Mead\RosenBrockFunction\RosenBrockFunction\bin\Debug\RosenBrockFunction.pdb
C:\Users\Hassan\Desktop\Nelder Mead\RosenBrockFunction\RosenBrockFunction\obj\Debug\RosenBrockFunction.csprojResolveAssemblyReference.cache
C:\Users\Hassan\Desktop\Nelder Mead\RosenBrockFunction\RosenBrockFunction\obj\Debug\RosenBrockFunction.Form1.resources
C:\Users\Hassan\Desktop\Nelder Mead\RosenBrockFunction\RosenBrockFunction\obj\Debug\RosenBrockFunction.Properties.Resources.resources
C:\Users\Hassan\Desktop\Nelder Mead\RosenBrockFunction\RosenBrockFunction\obj\Debug\RosenBrockFunction.csproj.GenerateResource.Cache
C:\Users\Hassan\Desktop\Nelder Mead\RosenBrockFunction\RosenBrockFunction\obj\Debug\RosenBrockFunction.exe
C:\Users\Hassan\Desktop\Nelder Mead\RosenBrockFunction\RosenBrockFunction\obj\Debug\RosenBrockFunction.pdb
C:\Users\Hassan\Desktop\Nelder Mead\Sarosh Patil\RosenBrockFunction\RosenBrockFunction\bin\Debug\RosenBrockFunction.exe.config
C:\Users\Hassan\Desktop\Nelder Mead\Sarosh Patil\RosenBrockFunction\RosenBrockFunction\obj\Debug\RosenBrockFunction.exe
C:\Users\Hassan\Desktop\Nelder Mead\Sarosh Patil\RosenBrockFunction\RosenBrockFunction\obj\Debug\RosenBrockFunction.pdb
C:\Users\Hassan\Desktop\Nelder Mead\Sarosh Patil\RosenBrockFunction\RosenBrockFunction\bin\Debug\RosenBrockFunction.exe
C:\Users\Hassan\Desktop\Nelder Mead\Sarosh Patil\RosenBrockFunction\RosenBrockFunction\bin\Debug\RosenBrockFunction.pdb
C:\Users\Hassan\Desktop\Nelder Mead\Sarosh Patil\RosenBrockFunction\RosenBrockFunction\obj\Debug\RosenBrockFunction.csprojResolveAssemblyReference.cache
C:\Users\Hassan\Desktop\Nelder Mead\Sarosh Patil\RosenBrockFunction\RosenBrockFunction\obj\Debug\RosenBrockFunction.Form1.resources
C:\Users\Hassan\Desktop\Nelder Mead\Sarosh Patil\RosenBrockFunction\RosenBrockFunction\obj\Debug\RosenBrockFunction.Properties.Resources.resources
C:\Users\Hassan\Desktop\Nelder Mead\Sarosh Patil\RosenBrockFunction\RosenBrockFunction\obj\Debug\RosenBrockFunction.csproj.GenerateResource.Cache
C:\Users\Hassan\Desktop\Nelder Mead\Powell\RosenBrockFunction\RosenBrockFunction\bin\Debug\RosenBrockFunction.exe.config
C:\Users\Hassan\Desktop\Nelder Mead\Powell\RosenBrockFunction\RosenBrockFunction\obj\Debug\RosenBrockFunction.exe
C:\Users\Hassan\Desktop\Nelder Mead\Powell\RosenBrockFunction\RosenBrockFunction\obj\Debug\RosenBrockFunction.pdb
C:\Users\Hassan\Desktop\Nelder Mead\Powell\RosenBrockFunction\RosenBrockFunction\bin\Debug\RosenBrockFunction.exe
C:\Users\Hassan\Desktop\Nelder Mead\Powell\RosenBrockFunction\RosenBrockFunction\bin\Debug\RosenBrockFunction.pdb
C:\Users\Hassan\Desktop\Nelder Mead\Powell\RosenBrockFunction\RosenBrockFunction\obj\Debug\RosenBrockFunction.csprojResolveAssemblyReference.cache
C:\Users\Hassan\Desktop\Nelder Mead\Powell\RosenBrockFunction\RosenBrockFunction\obj\Debug\RosenBrockFunction.Form1.resources
C:\Users\Hassan\Desktop\Nelder Mead\Powell\RosenBrockFunction\RosenBrockFunction\obj\Debug\RosenBrockFunction.Properties.Resources.resources
C:\Users\Hassan\Desktop\Nelder Mead\Powell\RosenBrockFunction\RosenBrockFunction\obj\Debug\RosenBrockFunction.csproj.GenerateResource.Cache
C:\Users\Hassan\Desktop\Nelder Mead\Powell\JennrichAndSampson2\RosenBrockFunction\bin\Debug\RosenBrockFunction.exe.config
C:\Users\Hassan\Desktop\Nelder Mead\Powell\JennrichAndSampson2\RosenBrockFunction\obj\Debug\RosenBrockFunction.exe
C:\Users\Hassan\Desktop\Nelder Mead\Powell\JennrichAndSampson2\RosenBrockFunction\obj\Debug\RosenBrockFunction.pdb
C:\Users\Hassan\Desktop\Nelder Mead\Powell\JennrichAndSampson2\RosenBrockFunction\bin\Debug\RosenBrockFunction.exe
C:\Users\Hassan\Desktop\Nelder Mead\Powell\JennrichAndSampson2\RosenBrockFunction\bin\Debug\RosenBrockFunction.pdb
C:\Users\Hassan\Desktop\Nelder Mead\Powell\JennrichAndSampson2\RosenBrockFunction\obj\Debug\RosenBrockFunction.csprojResolveAssemblyReference.cache
C:\Users\Hassan\Desktop\Nelder Mead\Powell\JennrichAndSampson2\RosenBrockFunction\obj\Debug\RosenBrockFunction.Form1.resources
C:\Users\Hassan\Desktop\Nelder Mead\Powell\JennrichAndSampson2\RosenBrockFunction\obj\Debug\RosenBrockFunction.Properties.Resources.resources
C:\Users\Hassan\Desktop\Nelder Mead\Powell\JennrichAndSampson2\RosenBrockFunction\obj\Debug\RosenBrockFunction.csproj.GenerateResource.Cache
C:\Users\Hassan\Desktop\Nelder Mead\Powell\Bard3\RosenBrockFunction\bin\Debug\RosenBrockFunction.exe.config
C:\Users\Hassan\Desktop\Nelder Mead\Powell\Bard3\RosenBrockFunction\obj\Debug\RosenBrockFunction.exe
C:\Users\Hassan\Desktop\Nelder Mead\Powell\Bard3\RosenBrockFunction\obj\Debug\RosenBrockFunction.pdb
C:\Users\Hassan\Desktop\Nelder Mead\Powell\Bard3\RosenBrockFunction\bin\Debug\RosenBrockFunction.exe
C:\Users\Hassan\Desktop\Nelder Mead\Powell\Bard3\RosenBrockFunction\bin\Debug\RosenBrockFunction.pdb
C:\Users\Hassan\Desktop\Nelder Mead\Powell\Bard3\RosenBrockFunction\obj\Debug\RosenBrockFunction.csprojResolveAssemblyReference.cache
C:\Users\Hassan\Desktop\Nelder Mead\Powell\Bard3\RosenBrockFunction\obj\Debug\RosenBrockFunction.Form1.resources
C:\Users\Hassan\Desktop\Nelder Mead\Powell\Bard3\RosenBrockFunction\obj\Debug\RosenBrockFunction.Properties.Resources.resources
C:\Users\Hassan\Desktop\Nelder Mead\Powell\Bard3\RosenBrockFunction\obj\Debug\RosenBrockFunction.csproj.GenerateResource.Cache
C:\Users\Hassan\Desktop\Nelder Mead\Powell\Gaussian3\RosenBrockFunction\bin\Debug\RosenBrockFunction.exe.config
C:\Users\Hassan\Desktop\Nelder Mead\Powell\Gaussian3\RosenBrockFunction\obj\Debug\RosenBrockFunction.exe
C:\Users\Hassan\Desktop\Nelder Mead\Powell\Gaussian3\RosenBrockFunction\obj\Debug\RosenBrockFunction.pdb
C:\Users\Hassan\Desktop\Nelder Mead\Powell\Gaussian3\RosenBrockFunction\bin\Debug\RosenBrockFunction.exe
C:\Users\Hassan\Desktop\Nelder Mead\Powell\Gaussian3\RosenBrockFunction\bin\Debug\RosenBrockFunction.pdb
C:\Users\Hassan\Desktop\Nelder Mead\Powell\Gaussian3\RosenBrockFunction\obj\Debug\RosenBrockFunction.csprojResolveAssemblyReference.cache
C:\Users\Hassan\Desktop\Nelder Mead\Powell\Gaussian3\RosenBrockFunction\obj\Debug\RosenBrockFunction.Form1.resources
C:\Users\Hassan\Desktop\Nelder Mead\Powell\Gaussian3\RosenBrockFunction\obj\Debug\RosenBrockFunction.Properties.Resources.resources
C:\Users\Hassan\Desktop\Nelder Mead\Powell\Gaussian3\RosenBrockFunction\obj\Debug\RosenBrockFunction.csproj.GenerateResource.Cache
C:\Users\Hassan\Desktop\Nelder Mead\Powell\Meyer3\RosenBrockFunction\bin\Debug\RosenBrockFunction.exe.config
C:\Users\Hassan\Desktop\Nelder Mead\Powell\Meyer3\RosenBrockFunction\obj\Debug\RosenBrockFunction.exe
C:\Users\Hassan\Desktop\Nelder Mead\Powell\Meyer3\RosenBrockFunction\obj\Debug\RosenBrockFunction.pdb
C:\Users\Hassan\Desktop\Nelder Mead\Powell\Meyer3\RosenBrockFunction\bin\Debug\RosenBrockFunction.exe
C:\Users\Hassan\Desktop\Nelder Mead\Powell\Meyer3\RosenBrockFunction\bin\Debug\RosenBrockFunction.pdb
C:\Users\Hassan\Desktop\Nelder Mead\Powell\Meyer3\RosenBrockFunction\obj\Debug\RosenBrockFunction.csprojResolveAssemblyReference.cache
C:\Users\Hassan\Desktop\Nelder Mead\Powell\Meyer3\RosenBrockFunction\obj\Debug\RosenBrockFunction.Form1.resources
C:\Users\Hassan\Desktop\Nelder Mead\Powell\Meyer3\RosenBrockFunction\obj\Debug\RosenBrockFunction.Properties.Resources.resources
C:\Users\Hassan\Desktop\Nelder Mead\Powell\Meyer3\RosenBrockFunction\obj\Debug\RosenBrockFunction.csproj.GenerateResource.Cache
C:\Users\Hassan\Desktop\Nelder Mead\Powell\Box3D\RosenBrockFunction\bin\Debug\RosenBrockFunction.exe.config
C:\Users\Hassan\Desktop\Nelder Mead\Powell\Box3D\RosenBrockFunction\obj\Debug\RosenBrockFunction.exe
C:\Users\Hassan\Desktop\Nelder Mead\Powell\Box3D\RosenBrockFunction\obj\Debug\RosenBrockFunction.pdb
C:\Users\Hassan\Desktop\Nelder Mead\Powell\Box3D\RosenBrockFunction\bin\Debug\RosenBrockFunction.exe
C:\Users\Hassan\Desktop\Nelder Mead\Powell\Box3D\RosenBrockFunction\bin\Debug\RosenBrockFunction.pdb
C:\Users\Hassan\Desktop\Nelder Mead\Powell\Box3D\RosenBrockFunction\obj\Debug\RosenBrockFunction.csprojResolveAssemblyReference.cache
C:\Users\Hassan\Desktop\Nelder Mead\Powell\Box3D\RosenBrockFunction\obj\Debug\RosenBrockFunction.Form1.resources
C:\Users\Hassan\Desktop\Nelder Mead\Powell\Box3D\RosenBrockFunction\obj\Debug\RosenBrockFunction.Properties.Resources.resources
C:\Users\Hassan\Desktop\Nelder Mead\Powell\Box3D\RosenBrockFunction\obj\Debug\RosenBrockFunction.csproj.GenerateResource.Cache
C:\Users\Hassan\Desktop\Nelder Mead\Powell\Box3D_Final\RosenBrockFunction\bin\Debug\RosenBrockFunction.exe.config
C:\Users\Hassan\Desktop\Nelder Mead\Powell\Box3D_Final\RosenBrockFunction\obj\Debug\RosenBrockFunction.exe
C:\Users\Hassan\Desktop\Nelder Mead\Powell\Box3D_Final\RosenBrockFunction\obj\Debug\RosenBrockFunction.pdb
C:\Users\Hassan\Desktop\Nelder Mead\Powell\Box3D_Final\RosenBrockFunction\bin\Debug\RosenBrockFunction.exe
C:\Users\Hassan\Desktop\Nelder Mead\Powell\Box3D_Final\RosenBrockFunction\bin\Debug\RosenBrockFunction.pdb
C:\Users\Hassan\Desktop\Nelder Mead\Powell\Box3D_Final\RosenBrockFunction\obj\Debug\RosenBrockFunction.csprojResolveAssemblyReference.cache
C:\Users\Hassan\Desktop\Nelder Mead\Powell\Box3D_Final\RosenBrockFunction\obj\Debug\RosenBrockFunction.Form1.resources
C:\Users\Hassan\Desktop\Nelder Mead\Powell\Box3D_Final\RosenBrockFunction\obj\Debug\RosenBrockFunction.Properties.Resources.resources
C:\Users\Hassan\Desktop\Nelder Mead\Powell\Box3D_Final\RosenBrockFunction\obj\Debug\RosenBrockFunction.csproj.GenerateResource.Cache
C:\Users\Hassan\Desktop\Nelder Mead\Paper ACM\Box3D_Final\RosenBrockFunction\bin\Debug\RosenBrockFunction.exe.config
C:\Users\Hassan\Desktop\Nelder Mead\Paper ACM\Box3D_Final\RosenBrockFunction\obj\Debug\RosenBrockFunction.exe
C:\Users\Hassan\Desktop\Nelder Mead\Paper ACM\Box3D_Final\RosenBrockFunction\obj\Debug\RosenBrockFunction.pdb
C:\Users\Hassan\Desktop\Nelder Mead\Paper ACM\Box3D_Final\RosenBrockFunction\bin\Debug\RosenBrockFunction.exe
C:\Users\Hassan\Desktop\Nelder Mead\Paper ACM\Box3D_Final\RosenBrockFunction\bin\Debug\RosenBrockFunction.pdb
C:\Users\Hassan\Desktop\Nelder Mead\Paper ACM\Box3D_Final\RosenBrockFunction\obj\Debug\RosenBrockFunction.csprojResolveAssemblyReference.cache
C:\Users\Hassan\Desktop\Nelder Mead\Paper ACM\Box3D_Final\RosenBrockFunction\obj\Debug\RosenBrockFunction.Form1.resources
C:\Users\Hassan\Desktop\Nelder Mead\Paper ACM\Box3D_Final\RosenBrockFunction\obj\Debug\RosenBrockFunction.Properties.Resources.resources
C:\Users\Hassan\Desktop\Nelder Mead\Paper ACM\Box3D_Final\RosenBrockFunction\obj\Debug\RosenBrockFunction.csproj.GenerateResource.Cache
