# Supplementary material for: High-dimensional normalized data profiles for testing derivative-free optimization algorithms
Source: PeerJ Comput Sci. 2022 Jul 22;8:e960. doi: 10.7717/peerj-cs.960 (PMC9454945; doi:10.7717/peerj-cs.960)
Supplement: Supplemental Information 1 — The function set includes a variety of optimization problems. The scripts show how the proposed algorithm can tackle those problems efficiently. A reviewer can easily run and debug the code. [file peerj-cs-08-960-s001.gz › C# scripts/BrownBadlyScaled2_Final/RosenBrockFunction/Form1.cs]

using System;
using System.Collections.Generic;
using System.ComponentModel;
using System.Data;
using System.Drawing;
using System.Linq;
using System.Text;
using System.Threading.Tasks;
using System.Windows.Forms;

namespace RosenBrockFunction
{
    public partial class Form1 : Form
    {
        Simplex simp = new Simplex();
        Vertix firstVerOfW = new Vertix();
        Vertix lastVerOfW = new Vertix();

        public Form1()
        {
            InitializeComponent();
        }

        private void cmdNelderMead_Click(object sender, EventArgs e)
        {
            for (int i = 0; i < simp.VArr.Length; i++)
            {
                simp.ComputeCost(i);
                simp.ComputeCost1(i);
                simp.ComputeCost3(i);
                simp.ComputeCost4(i);
            }

            Array.Sort(simp.VArr);
            Array.Sort(simp.VArr1);
            Array.Sort(simp.VArr3);
            Array.Sort(simp.VArr4);
            //MessageBox.Show(simp.ToString());

            DateTime start = DateTime.Now;

            int window1 = 10; int window2 = 10; int window3 = 10; int window4 = 10; int window5 = 10; int iter = 0;

            for (int j = 0; j < int.Parse(txtIterationNumber.Text); j++)
            {
                firstVerOfW = (Vertix)simp.VArr[3].Clone();

                for (int w = 0; w < window1; w++)
                {
                    double whatCostFind = simp.VArr[3].Cost;
                    for (int i = 0; i < 2; i++)
                    {
                        bool didParameterOptimized = simp.DoOptimizationOnVertixElements(i);                    
                    }


                    if (whatCostFind <= simp.VArr[3].Cost && simp.OptimizeElementsInVertix[0] == "Element: does nothing" && simp.OptimizeElementsInVertix[1] == "Element: does nothing")
                    {
                        bool didParameterOptimized = simp.DoOptimizationWheenThStuck();
                    }
                    
                    Array.Sort(simp.VArr);

                    if (simp.VArr[0].Cost == 0)
                        break;
                }

                lastVerOfW = (Vertix)simp.VArr[3].Clone();

                double m1 = lastVerOfW.A - firstVerOfW.A; double m2 = lastVerOfW.B - firstVerOfW.B;

                if (m1 == 0 && m2 == 0)
                    window1 = 0;

                /// Simplex 2
                firstVerOfW = (Vertix)simp.VArr1[3].Clone();

                for (int w = 0; w < window2; w++)
                {
                    double whatCostFind = simp.VArr1[3].Cost;
                    for (int i = 0; i < 2; i++)
                    {
                        bool didParameterOptimized = simp.DoOptimizationOnVertixElements1(i);
                    }

                    if (whatCostFind <= simp.VArr1[3].Cost && simp.OptimizeElementsInVertix[0] == "Element: does nothing" && simp.OptimizeElementsInVertix[1] == "Element: does nothing")
                    {
                        bool didParameterOptimized = simp.DoOptimizationWheenThStuck1();
                    }
                    
                    Array.Sort(simp.VArr1);


                    if (simp.VArr1[0].Cost == 0)
                        break;
                }

                lastVerOfW = (Vertix)simp.VArr1[3].Clone();

                m1 = lastVerOfW.A - firstVerOfW.A; m2 = lastVerOfW.B - firstVerOfW.B;

                if (m1 == 0 && m2 == 0)
                    window2 = 0;
                //// Simplex 4
                firstVerOfW = (Vertix)simp.VArr3[3].Clone();
                for (int w = 0; w < window4; w++)
                {
                    double whatCostFind = simp.VArr3[3].Cost;
                    for (int i = 0; i < 2; i++)
                    {
                        bool didParameterOptimized = simp.DoOptimizationOnVertixElements3(i);
                    }

                    if (whatCostFind <= simp.VArr3[3].Cost && simp.OptimizeElementsInVertix[0] == "Element: does nothing" && simp.OptimizeElementsInVertix[1] == "Element: does nothing")
                    {
                        bool didParameterOptimized = simp.DoOptimizationWheenThStuck3();
                    }
                    
                    Array.Sort(simp.VArr3);

                    if (simp.VArr3[0].Cost == 0)
                        break;
                }

                lastVerOfW = (Vertix)simp.VArr3[3].Clone();

                m1 = lastVerOfW.A - firstVerOfW.A; m2 = lastVerOfW.B - firstVerOfW.B;

                if (m1 == 0 && m2 == 0)
                    window4 = 0;

                //// Simplex 5
                firstVerOfW = (Vertix)simp.VArr4[3].Clone();
                for (int w = 0; w < window5; w++)
                {
                    double whatCostFind = simp.VArr4[3].Cost;
                    for (int i = 1; i > -1; i--)
                    {
                        bool didParameterOptimized = simp.DoOptimizationOnVertixElements4(i);
                    }

                    if (whatCostFind <= simp.VArr4[3].Cost && simp.OptimizeElementsInVertix[0] == "Element: does nothing" && simp.OptimizeElementsInVertix[1] == "Element: does nothing")
                    {
                        bool didParameterOptimized = simp.DoOptimizationWheenThStuck4();
                    }
                    iter++;
                    Array.Sort(simp.VArr4);
                    
                    if (simp.VArr4[0].Cost == 0)
                        break;
                }

                lastVerOfW = (Vertix)simp.VArr4[3].Clone();

                m1 = lastVerOfW.A - firstVerOfW.A; m2 = lastVerOfW.B - firstVerOfW.B;

                if (m1 == 0 && m2 == 0)
                    window5 = 0;


                if (window1 == 0 && window2 == 0 && window4 == 0 && window5 == 0)
                    break;

                if (simp.VArr1[0].Cost == 0 || simp.VArr[0].Cost == 0 || simp.VArr3[0].Cost == 0 || simp.VArr4[0].Cost == 0)
                    break;

            }
            TimeSpan timeItTook = DateTime.Now - start;
            MessageBox.Show(simp.ToString());
            MessageBox.Show(timeItTook.ToString());
            MessageBox.Show("Number of Simplexes = " + iter.ToString());
        }
    }
}
